# Supplementary material for: Integrating DNA methylation and microRNA biomarkers in sputum for lung cancer detection
Source: Clin Epigenetics. 2016 Oct 19;8:109. doi: 10.1186/s13148-016-0275-5 (PMC5070138; doi:10.1186/s13148-016-0275-5)
Supplement: Additional file 1: Table S1. — Differential cell percentages of stage I non-small cell lung (NSCLC) patients and smokers with benign pulmonary nodules. (XLS 25 kb) [file 13148_2016_275_MOESM1_ESM.xls]

## Sheet: Sheet1
Supplementary table 1. Differential cell percentages in sputum of 117 stage I non small cell lung cancer
(NSCLC) patients and 174 smokers with benign pulmonary nodules
	Sputum of NSCLC patients	Sputum of smokers with benign PNs	P-value
	Mean ± SD	Mean ± SD
Neutrophils %	76.7 (12.3)	77.3 (9.5)	0.49
Macrophages %	16.9 (11.8)	15.9 (9.4)	0.44
Eosinophil %	1.5 (2.2)	1.6 (2.1)	0.67
Lymphocyte %	1.6 (12.3)	1.7 (12.3)	0.52
Bronchial epithelial cells %	3.3 (3.5)	3.5 (3.2)	0.84
PNs, pulmonary nodules; SD, standard deviation.
